# Supplementary material for: Antibacterial, Antibiofilm, and Antioxidant Activities of Aqueous Crude Gymnema inodorum Leaf Extract against Vancomycin-Resistant Enterococcus faecium
Source: Microorganisms. 2024 Jul 11;12(7):1399. doi: 10.3390/microorganisms12071399 (PMC11278954; doi:10.3390/microorganisms12071399)
Supplement: Supplementary file 1 [file microorganisms-12-01399-s001.zip]

Archive with 1 entries (1 files):
- microorganisms-3095449-supplementary.pdf
